# Supplementary material for: ZmWRKY104 Transcription Factor Phosphorylated by ZmMPK6 Functioning in ABA-Induced Antioxidant Defense and Enhance Drought Tolerance in Maize
Source: Biology (Basel). 2021 Sep 10;10(9):893. doi: 10.3390/biology10090893 (PMC8467104; doi:10.3390/biology10090893)
Supplement: Supplementary file 1 [file biology-10-00893-s001.zip]

Archive with 1 entries (1 files):
- biology-1326751-supplementary.pdf
